# Supplementary material for: Multimorbidity patterns and trajectories in young and middle-aged adults: a large-scale population-based cohort study
Source: Front Public Health. 2024 May 16;12:1349723. doi: 10.3389/fpubh.2024.1349723 (PMC11137269; doi:10.3389/fpubh.2024.1349723)
Supplement: Supplementary file 1 [file Table_1.XLSX]

## Sheet: Figure A1
Figure A1. General demographic and clinical characteristics of the EpiChron Cohort at baseline (2011).
The EpiChron Cohort includes all inhabitants of Aragón (Spain) registered as users of the Spanish National Health System.
The cohort links information from electronic health records from both primary and specialised care, and clinical-administrative databases.
At baseline, most chronic patients in the EpiChron Cohort were 18-65 years old (488,204 individuals, 59.3%), most of whom (60.2%) had multimorbidity (≥2 chronic conditions).

## Sheet: Figure A2
Figure A2. A simplified algorithm to show in which pattern a patient 18-65 years of age with multiple chronic conditions in the EpiChron Cohort (Aragón, Spain) was more likely to belong.
This algorithm refers to our study population in a specific year (baseline; 2011) following the clustering method (k-means clustering) of the present study.

## Sheet: Table A1
Table A1. Clinical composition (chronic diseases and their prevalence) of the multimorbidity patterns in 2011, 2015, and 2019 in adults 18-65 years old in the EpiChron Cohort (Aragón, Spain) who had multimorbidity at baseline (2011).
2011					2015						2019
	Unspecific	Dyslipidaemia & endocrine-metabolic	Hypertension & obesity			Anxiety & upper respiratory disease	Dyslipidaemia & endocrine-metabolic	Hypertension & obesity	Unspecific			Unspecific	Dyslipidaemia & endocrine-metabolic	Depression & thyroid disorders	Hypertension, obesity & diabetes
Disorders of lipid metabolism	0	0.967033	0		Disorders of lipid metabolism	0.0054347	0.97683	0	0.0002581		Disorders of lipid metabolism	0.0042946	0.976605	0	0
Hypertension	0.0009174	0.343816	0.595472		Hypertension	0.0955676	0.420045	0.666202	0.0053341		Hypertension	0.00805	0.478722	0.0021647	0.810164
Other nutritional; endocrine; and metabolic disorders	0.0007267	0.602628	0.0002594		Other nutritional; endocrine; and metabolic disorders	0.0127123	0.610269	0.0003676	0.0032263		Other nutritional; endocrine; and metabolic disorders	0.0106341	0.619503	0.0032637	0.0018814
Anxiety disorders	0.324199	0.14301	0.11721		Anxiety disorders	0.696711	0.16884	0.0467208	0.001183		Anxiety disorders	0.501701	0.198484	0.0716355	0.166846
Depression and mood disorders	0.241596	0.142015	0.114547		Depression and mood disorders	0.159862	0.183519	0.120642	0.375669		Depression and mood disorders	0.119002	0.209672	0.527858	0.164055
Obesity	0.022917	0.132367	0.297477		Obesity	0.0729827	0.16613	0.285684	0.0787		Thyroid disorders	0.0945918	0.177807	0.387584	0.135048
Headache; including migraine	0.213983	0.0765231	0.0696652		Other upper respiratory disease	0.302368	0.0975992	0.0611337	0.190437		Obesity	0.0840692	0.178389	0.0819596	0.280888
Other upper respiratory disease	0.218842	0.0707181	0.0556557		Thyroid disorders	0.0960754	0.131735	0.0985104	0.241133		Other upper respiratory disease	0.349532	0.116127	0.103773	0.0912587
Menstrual disorders	0.228134	0.044053	0.0445819		Headache; including migraine	0.125712	0.08574	0.0579416	0.293722		Osteoarthritis	0.0510699	0.168791	0.122157	0.201249
Thyroid disorders	0.131189	0.0886395	0.0816129		Osteoarthritis	0.0517705	0.136098	0.189108	0.0645474		Headache; including migraine	0.280262	0.106989	0.122157	0.0958692
Diabetes Mellitus	0.0157957	0.127077	0.153777		Diabetes Mellitus	0.0194445	0.154138	0.199729	0.0206698		Diabetes Mellitus	0.0189258	0.176053	0.0389982	0.215762
Osteoarthritis	0.0399753	0.0927718	0.14755		Menstrual disorders	0.145947	0.0528963	0.0324434	0.330824		Menstrual disorders	0.316552	0.0628303	0.124888	0.0555739
Asthma	0.121234	0.0435648	0.0492108		Spondylosis; intervertebral disc disorders; other back problems	0.0604961	0.100247	0.125266	0.0691072		Spondylosis; intervertebral disc disorders; other back problems	0.0575396	0.120786	0.139674	0.115758
Spondylosis; intervertebral disc disorders; other back problems	0.0493401	0.0736478	0.107242		Asthma	0.162984	0.0592801	0.0606887	0.100101		Asthma	0.173344	0.0696317	0.0776634	0.0764555
Menopausal disorders	0.0701044	0.0684124	0.0783085		Menopausal disorders	0.0634109	0.0847296	0.06775	0.107801		Blindness and vision defects	0.0973247	0.0871744	0.0943817	0.0863381
Osteoporosis	0.0368052	0.0659077	0.0862144		Osteoporosis	0.039077	0.0892179	0.0927065	0.0597939		Menopausal disorders	0.059659	0.0936235	0.144237	0.0736851
Blindness and vision defects	0.0709673	0.0397309	0.0441859		Blindness and vision defects	0.0850744	0.062241	0.0670149	0.0793668		Osteoporosis	0.0287233	0.103962	0.135611	0.0816862
Other ear and sense organ disorders	0.0511658	0.0427148	0.0518597		Other ear and sense organ disorders	0.0472009	0.0639095	0.0864384	0.0513411		Other ear and sense organ disorders	0.0553831	0.0853267	0.0952809	0.0866275
Other nervous system disorders	0.0453889	0.0324159	0.0447731		Other nervous system disorders	0.0477274	0.0492147	0.0535694	0.0668703		Other nervous system disorders	0.0572608	0.0649081	0.0984114	0.0644641
Other inflammatory condition of skin	0.0456341	0.030074	0.0404173		Other inflammatory condition of skin	0.0559264	0.0424	0.0543625	0.0460284		Other inflammatory condition of skin	0.0615739	0.0518661	0.0588137	0.0606806
Glaucoma	0.0157049	0.0357162	0.0517369		Glaucoma	0.0213062	0.051267	0.068195	0.021229		Glaucoma	0.0205618	0.0632832	0.0347687	0.0785643
Miscellaneous mental health disorders	0.0481774	0.0183645	0.0241548		Esophageal disorders	0.0447186	0.0404731	0.0439737	0.0360269		Cataract	0.0133485	0.0654617	0.0361674	0.0774892
Neoplasms	0.0226899	0.0273613	0.0485007		Neoplasms	0.0252929	0.0394705	0.0593151	0.0303271		Esophageal disorders	0.050159	0.0546485	0.0504546	0.0546642
Esophageal disorders	0.0327632	0.0260502	0.0312142		Miscellaneous mental health disorders	0.0561145	0.0254181	0.0271426	0.0518788		Neoplasms	0.0277566	0.05357	0.0672062	0.0674206
Nonmalignant breast conditions	0.0406202	0.0130116	0.0124529		Acquired foot deformities	0.0269477	0.0312537	0.0325401	0.0418343		Genitourinary symptoms and ill-defined conditions	0.029467	0.0485804	0.0645752	0.056649
Acquired foot deformities	0.0265503	0.0188437	0.0243323		Cardiac dysrhythmias	0.0229987	0.0324835	0.047011	0.0190781		Miscellaneous mental health disorders	0.0726914	0.0367247	0.0497885	0.038972
Cardiac dysrhythmias	0.0160955	0.0205979	0.0335627		Genitourinary symptoms and ill-defined conditions	0.0223593	0.0296871	0.0341652	0.0380057		Cardiac dysrhythmias	0.0240012	0.0475451	0.0303727	0.0665936
Other acquired deformities	0.0372957	0.0110404	0.0124256		Cataract	0.0113583	0.0356793	0.0464887	0.013787		Acquired foot deformities	0.0321255	0.041664	0.0589136	0.0402125
Sexual disorders	0.0150782	0.0209234	0.0302174		Residual codes; unclassified	0.013126	0.0347237	0.0472238	0.0103672		Residual codes; unclassified	0.0133299	0.0471425	0.0193159	0.0605359
Genitourinary symptoms and ill-defined conditions	0.0205644	0.0167911	0.0227893		Nonmalignant breast conditions	0.0344698	0.018478	0.0139292	0.0620308		Hyperplasia of prostate	0.0056703	0.0434686	0.0103906	0.0577861
Alcohol-related disorders	0.0128982	0.018898	0.0306407		Sexual disorders	0.0212686	0.0289664	0.0390017	0.0128191		Chronic obstructive pulmonary disease and bronchiectasis	0.0109688	0.0398881	0.0227462	0.0515423
Gout and other crystal arthropathies	0.0043509	0.0271805	0.0304632		Hyperplasia of prostate	0.0069203	0.0340657	0.0466821	0.0053556		Sexual disorders	0.0211939	0.0367391	0.0192826	0.0450504
Acute myocardial infarction	0.0046506	0.027714	0.0289339		Gout and other crystal arthropathies	0.0067322	0.03546	0.0408783	0.0038931		Other liver diseases	0.0107643	0.0394639	0.0194492	0.0486065
Residual codes; unclassified	0.007094	0.0224877	0.0305997		Chronic obstructive pulmonary disease and bronchiectasis	0.0127499	0.0301492	0.0397756	0.0107973		Gout and other crystal arthropathies	0.0056145	0.0418221	0.0066607	0.0461876
Other gastrointestinal disorders	0.0271225	0.0130025	0.014542		Other liver diseases	0.0109446	0.0304312	0.0400851	0.0112275		Delirium, dementia, and amnestic and other cognitive disorders	0.0165833	0.0349488	0.0335698	0.0292549
Other liver diseases	0.0079932	0.0214659	0.0296712		Acute myocardial infarction	0.0074468	0.0329848	0.0385181	0.0054417		Acute myocardial infarction	0.0057261	0.0375084	0.010424	0.0456707
Chronic obstructive pulmonary disease and bronchiectasis	0.0089742	0.0193772	0.0302583		Other acquired deformities	0.0457717	0.0148044	0.0153221	0.0359409		Nonmalignant breast conditions	0.0452509	0.0212382	0.0605122	0.0168293
Hyperplasia of prostate	0.0046688	0.0219542	0.0310093		Other gastrointestinal disorders	0.0352408	0.0186739	0.0187464	0.0297679		Other gastrointestinal disorders	0.0399896	0.0235245	0.0356013	0.0235693
Allergic reactions	0.0273496	0.0104074	0.0127806		Alcohol-related disorders	0.0163605	0.022371	0.0327143	0.0121309		Coagulation and hemorrhagic disorders	0.0147614	0.0267814	0.0209478	0.0394889
Cataract	0.0078297	0.0179576	0.0285788		Coagulation and hemorrhagic disorders	0.0120541	0.0205068	0.0329077	0.0143247		Other acquired deformities	0.0531707	0.0174061	0.0311719	0.0164985
Coagulation and hemorrhagic disorders	0.0099098	0.0123605	0.0221203		Allergic reactions	0.0317619	0.0133866	0.0149739	0.027574		Chronic kidney disease	0.003049	0.0312606	0.0082925	0.0318186
Joint disorders and dislocations; trauma-related	0.0184571	0.0091144	0.0127806		Delirium, dementia, and amnestic and other cognitive disorders	0.0160032	0.0213606	0.0199845	0.0155722		Alcohol-related disorders	0.0139991	0.0243082	0.019649	0.0324595
Hepatitis	0.0187115	0.0056332	0.0151155		Joint disorders and dislocations; trauma-related	0.024315	0.0143736	0.0173535	0.0191642		Diverticulosis and diverticulitis	0.006823	0.0286579	0.0162853	0.0298338
Epilepsy; convulsions	0.0168403	0.0085357	0.0118931		Diseases of white blood cells	0.0182974	0.0123056	0.0110079	0.0168628		Other eye disorders	0.0168994	0.0243657	0.0228461	0.0246237
Delirium, dementia, and amnestic and other cognitive disorders	0.01179	0.0124148	0.012289		Epilepsy; convulsions	0.0195385	0.0102299	0.0143935	0.0164971		Allergic reactions	0.0391902	0.0166872	0.0237786	0.0171808
Other congenital anomalies	0.0191384	0.0056151	0.0074007		Diverticulosis and diverticulitis	0.0066758	0.0169428	0.0180693	0.0067537		Joint disorders and dislocations; trauma-related	0.0277938	0.0180604	0.0243781	0.0191449
Diseases of white blood cells	0.0151599	0.0085809	0.0084385		Hepatitis	0.0208549	0.0069479	0.0190753	0.0166477		Diseases of white blood cells	0.0233133	0.0171904	0.019982	0.0152167
					Other eye disorders	0.0130131	0.0127208	0.013194	0.01112		Retinal detachments; defects; vascular occlusion; and retinopathy	0.005094	0.0171761	0.008892	0.0247064
					Other congenital anomalies	0.016022	0.0070105	0.0092281	0.0268643		Epilepsy; convulsions	0.0156352	0.011942	0.0296067	0.0138108
					Retinal detachments; defects; vascular occlusion; and retinopathy	0.0046825	0.0129401	0.0198298	0.0045383		Hepatitis	0.0152076	0.0084334	0.0301395	0.0196618
					Rheumatoid arthritis and related disease	0.0082178	0.0108487	0.0131167	0.0120233		Acute cerebrovascular disease	0.0037368	0.0151917	0.0082925	0.022763
					Chronic kidney disease	0.0026515	0.0150785	0.0148772	0.0024305		Other congenital anomalies	0.0239268	0.0082034	0.0232457	0.008518
											Other non-traumatic joint disorders	0.0111733	0.013308	0.0138542	0.0137901
											Rheumatoid arthritis and related disease	0.008459	0.0129054	0.0173511	0.0147618
											Conduction disorders	0.0078455	0.0135165	0.0071269	0.0159816
											Other male genital disorders	0.0103553	0.0121936	0.0082259	0.0137074
											Adjustment disorders	0.0122702	0.0107413	0.0145203	0.0110817
											Other circulatory disease	0.0111733	0.0106407	0.0149532	0.011702
											Prolapse of female genital organs	0.0068973	0.011525	0.0131215	0.0113091
Multimorbidity was defined as the co-existence of ≥2 chronic conditions in the same individual.
Multimorbidity patterns were identified through k-means non-hierarchical clustering at baseline, and then at the fourth (2015) and eighth (2019) year of follow-up.
Clinical information is based on electronic health records from both primary and specialised care.

## Sheet: Table A2
Table A2. Distribution of the baseline multimorbidity patterns across the different trajectories and their contribution to the new patterns at four and eight years of follow-up in adults 18-65 years old in the EpiChron Cohort (Aragón, Spain) who had multimorbidity at baseline (2011).
Baseline	Four-year follow-up - 2015				Eight-year follow-up - 2019
2011	Dyslipidaemia & endocrine- metabolic	Hypertension & obesity	Unspecific	Anxiety & upper respiratory disease	Dyslipidaemia & endocrine- metabolic	Hypertension, obesity & diabetes	Unspecific	Depression & thyroid disorders
Dyslipidaemia & endocrine-metabolic
Distribution	98.4	0.43	0.33	0.83	98.1	0.75	0.83	0.32
Contribution	81.78	0.89	0.76	1.66	73.02	1.6	1.59	1.12
Hypertension & obesity
Distribution	17.71	64.97	7.11	10.21	27.33	57.19	6.51	8.97
Contribution	9.58	86.78	10.57	13.26	13.26	79.82	8.18	20.17
Unspecific
Distribution	10.63	6.14	39.68	43.55	19.04	8.96	48.42	23.58
Contribution	8.65	12.34	88.67	85.08	13.72	18.58	90.23	78.72
Multimorbidity patterns were identified by k-means non-hierarchical clustering.
Multimorbidity was defined as the co-existence of ≥2 chronic conditions in the same individual.
Clinical information is based on electronic health records from both primary and specialised care.
Distribution shows how the individuals from each baseline pattern in 2011 are distributed across the patterns in 2015 and 2019; for every baseline multimorbidity pattern, the sum of the percentages in each cross section equals 1.
Contribution shows the percentage of the individuals in a multimorbidity pattern in 2015 or 2019 that belonged to a particular baseline pattern; for every pattern in 2015 or 2019, the sum of the percentages corresponding to the three baseline patterns equals 1.
All data are shown in percentage (%).

## Sheet: Table A3
Table A3. The twenty most common acute diseases and their prevalence for multimorbidity patterns identified during the follow-up in adults 18-65 years old in the EpiChron Cohort (Aragón, Spain) who had multimorbidity at baseline (2011).
2012-2015							2016-2019
Dyslipidaemia & endocrine-metabolic		Hypertension & obesity		Unspecific			Dyslipidaemia & endocrine-metabolic		Hypertension, obesity & diabetes		Unspecific		Anxiety & upper respiratory disease
Other upper respiratory infections	0.512298	Other upper respiratory infections	0.521753	Other upper respiratory infections	0.490811		Other upper respiratory infections	0.491827	Other upper respiratory infections	0.491275	Other upper respiratory infections	0.450535	Other upper respiratory infections	0.425859
Other non-traumatic joint disorders	0.280098	Other non-traumatic joint disorders	0.292392	Spondylosis; intervertebral disc disorders; other back problems	0.281506		Other non-traumatic joint disorders	0.310145	Other non-traumatic joint disorders	0.318572	Other non-traumatic joint disorders	0.284938	Other non-traumatic joint disorders	0.271328
Spondylosis; intervertebral disc disorders; other back problems	0.269385	Spondylosis; intervertebral disc disorders; other back problems	0.272245	Other non-traumatic joint disorders	0.257291		Spondylosis; intervertebral disc disorders; other back problems	0.265928	Spondylosis; intervertebral disc disorders; other back problems	0.257626	Spondylosis; intervertebral disc disorders; other back problems	0.270898	Spondylosis; intervertebral disc disorders; other back problems	0.268012
Disorders of teeth and jaw	0.189911	Disorders of teeth and jaw	0.196367	Disorders of teeth and jaw	0.195937		Other ear and sense organ disorders	0.194237	Other ear and sense organ disorders	0.186889	Urinary tract infections	0.21142	Intestinal infection	0.189036
Other connective tissue disease	0.177934	Other connective tissue disease	0.18484	Urinary tract infections	0.192691		Other connective tissue disease	0.189264	Other connective tissue disease	0.186441	Other connective tissue disease	0.185046	Urinary tract infections	0.185404
Other ear and sense organ disorders	0.17354	Other ear and sense organ disorders	0.172888	Intestinal infection	0.178709		Urinary tract infections	0.178203	Urinary tract infections	0.178783	Intestinal infection	0.181536	Other ear and sense organ disorders	0.183736
Urinary tract infections	0.156311	Urinary tract infections	0.164102	Other connective tissue disease	0.171198		Other lower respiratory disease	0.163537	Other lower respiratory disease	0.169376	Other ear and sense organ disorders	0.181416	Other connective tissue disease	0.181793
Other lower respiratory disease	0.146733	Other lower respiratory disease	0.152528	Other ear and sense organ disorders	0.169404		Superficial injury; contusion	0.159569	Superficial injury; contusion	0.163445	Superficial injury; contusion	0.160067	Superficial injury; contusion	0.160402
Superficial injury; contusion	0.142833	Superficial injury; contusion	0.147863	Superficial injury; contusion	0.153949		Disorders of teeth and jaw	0.151564	Disorders of teeth and jaw	0.156171	Disorders of teeth and jaw	0.15562	Disorders of teeth and jaw	0.152758
Open wounds of head; neck; and trunk	0.139743	Other skin disorders	0.141849	Other skin disorders	0.143969		Inflammation; infection of eye (except that caused by tuberculosis or sexually transmitteddisease)	0.149538	Acute bronchitis	0.153996	Other skin disorders	0.146604	Other lower respiratory disease	0.140278
Other skin disorders	0.139002	Acute bronchitis	0.140803	Allergic reactions	0.138838		Other skin disorders	0.147824	Inflammation; infection of eye (except that caused by tuberculosis or sexually transmitteddisease)	0.153142	Inflammation; infection of eye (except that caused by tuberculosis or sexually transmitteddisease)	0.141724	Inflammation; infection of eye (except that caused by tuberculosis or sexually transmitteddisease)	0.138673
Inflammation; infection of eye (except that caused by tuberculosis or sexually transmitteddisease)	0.138666	Intestinal infection	0.140137	Inflammation; infection of eye (except that caused by tuberculosis or sexually transmitteddisease)	0.137104		Acute bronchitis	0.14714	Other skin disorders	0.143713	Other lower respiratory disease	0.140954	Other skin disorders	0.13388
Intestinal infection	0.134421	Inflammation; infection of eye (except that caused by tuberculosis or sexually transmitteddisease)	0.139864	Other lower respiratory disease	0.133767		Nutritional deficiencies	0.139871	Intestinal infection	0.140151	Allergic reactions	0.130737	Allergic reactions	0.123744
Acute bronchitis	0.130402	Open wounds of head; neck; and trunk	0.139198	Mycoses	0.130863		Intestinal infection	0.139449	Open wounds of head; neck; and trunk	0.135671	Nutritional deficiencies	0.129919	Conditions associated with dizziness or vertigo	0.122962
Allergic reactions	0.125673	Allergic reactions	0.125473	Open wounds of head; neck; and trunk	0.128222		Open wounds of head; neck; and trunk	0.131292	Conditions associated with dizziness or vertigo	0.127672	Conditions associated with dizziness or vertigo	0.125159	Open wounds of head; neck; and trunk	0.122202
Conditions associated with dizziness or vertigo	0.11337	Conditions associated with dizziness or vertigo	0.120899	Abdominal pain	0.116588		Conditions associated with dizziness or vertigo	0.128953	Nutritional deficiencies	0.126477	Abdominal pain	0.123188	Abdominal pain	0.120407
Other eye disorders	0.104642	Mycoses	0.103948	Conditions associated with dizziness or vertigo	0.11056		Allergic reactions	0.122621	Allergic reactions	0.121016	Mycoses	0.121793	Acute bronchitis	0.118697
Mycoses	0.100741	Other eye disorders	0.100766	Acute bronchitis	0.108251		Other eye disorders	0.107803	Other eye disorders	0.103972	Open wounds of head; neck; and trunk	0.113451	Nutritional deficiencies	0.115044
Abdominal pain	0.0949062	Abdominal pain	0.0995243	Malaise and fatigue	0.0989667		Abdominal pain	0.101226	Abdominal pain	0.0981271	Acute bronchitis	0.113403	Mycoses	0.108265
Viral infection	0.0865234	Viral infection	0.0869513	Influenza	0.097273		Mycoses	0.0942434	Mycoses	0.0945006	Influenza	0.103787	Influenza	0.107695
Multimorbidity was defined as the co-existence of ≥2 chronic conditions in the same individual.
Multimorbidity patterns were identified through k-means non-hierarchical clustering at baseline and at the fourth (2015) year of follow-up.
Clinical information is based on electronic health records from both primary and specialised care.

## Sheet: Table A4
Table A4. Association of the 20 most prevalent acute diseases and the multimorbidity patterns identified during the follow-up in adults 18-65 years old in the EpiChron Cohort (Aragón, Spain) who had multimorbidity at baseline (2011); age- and sex-adjusted multinomial regression analysis.
2012-2015						2016-2019
	RRR	P>z	[95% Conf.Interval]				RRR	P>z	[95% Conf.Interval]
Dyslipidaemia & endocrine-metabolic						Dyslipidaemia & endocrine-metabolic
Other upper respiratory infections	1.11438	0	1.08701	1.14244		Other upper respiratory infections	1.08157	0	1.05178	1.1122
Other non-traumatic joint disorders	1.07404	0	1.04436	1.10455		Other non-traumatic joint disorders	1.09333	0	1.06079	1.12686
Spondylosis; intervertebral disc disorders; other back problems	1.02484	0.08	0.997097	1.05335		Spondylosis; intervertebral disc disorders; other back problems	1.08333	0	1.05012	1.11758
Disorders of teeth and jaw	1.06181	0	1.02938	1.09527		Other ear and sense organ disorders	1.02918	0.108	0.993738	1.06588
Other connective tissue disease	1.06056	0	1.02686	1.09536		Other connective tissue disease	1.06872	0	1.03191	1.10684
Other ear and sense organ disorders	1.0125	0.456	0.979947	1.04614		Urinary tract infections	1.03997	0.027	1.00445	1.07675
Urinary tract infections	1.03768	0.023	1.00518	1.07123		Superficial injury; contusion	0.97607	0.199	0.940656	1.01282
Intestinal infection	1.00574	0.742	0.972117	1.04052		Other lower respiratory disease	1.09622	0	1.05448	1.13962
Superficial injury; contusion	1.04134	0.022	1.00595	1.07797		Intestinal infection	0.982559	0.358	0.946363	1.02014
Other lower respiratory disease	1.09442	0	1.05557	1.13471		Disorders of teeth and jaw	1.00532	0.782	0.968341	1.0437
Other skin disorders	1.05291	0.004	1.0167	1.09042		Inflammation; infection of eye (except that caused by tuberculosis or sexually transmitteddisease)	1.03498	0.082	0.995664	1.07584
Inflammation; infection of eye (except that caused by tuberculosis or sexually transmitteddisease)	1.02006	0.273	0.98449	1.05691		Other skin disorders	1.04378	0.03	1.00413	1.085
Open wounds of head; neck; and trunk	1.02695	0.157	0.989836	1.06545		Acute bronchitis	1.15135	0	1.10478	1.19987
Allergic reactions	1.1127	0	1.07324	1.15361		Nutritional deficiencies	1.21669	0	1.16947	1.26581
Acute bronchitis	1.11145	0	1.06911	1.15547		Open wounds of head; neck; and trunk	0.986328	0.515	0.946247	1.02811
Conditions associated with dizziness or vertigo	1.12367	0	1.08057	1.16849		Conditions associated with dizziness or vertigo	1.10847	0	1.0636	1.15523
Mycoses	1.01994	0.305	0.982209	1.05913		Allergic reactions	1.05977	0.006	1.017	1.10433
Abdominal pain	1.06024	0.004	1.01886	1.1033		Abdominal pain	1.03456	0.129	0.99016	1.08096
Other eye disorders	1.00637	0.765	0.965333	1.04915		Other eye disorders	1.04621	0.053	0.999359	1.09526
Viral infection	1.01698	0.436	0.974783	1.061		Mycoses	1.04621	0.046	1.00071	1.09379
Hypertension & obesity						Hypertension, obesity & diabetes
Other upper respiratory infections	1.09276	0	1.0619	1.12452		Other upper respiratory infections	1.02084	0.208	0.988611	1.05412
Other non-traumatic joint disorders	1.08573	0	1.05143	1.12116		Other non-traumatic joint disorders	1.09162	0	1.05451	1.13003
Spondylosis; intervertebral disc disorders; other back problems	0.97624	0.139	0.945636	1.00783		Spondylosis; intervertebral disc disorders; other back problems	1.02469	0.183	0.988538	1.06217
Disorders of teeth and jaw	1.0594	0.002	1.02216	1.09799		Other ear and sense organ disorders	0.977615	0.271	0.93899	1.01783
Other connective tissue disease	1.03836	0.047	1.00043	1.07773		Other connective tissue disease	1.02832	0.176	0.987599	1.07071
Other ear and sense organ disorders	0.974578	0.181	0.938471	1.01207		Urinary tract infections	1.02139	0.306	0.980796	1.06366
Urinary tract infections	0.986912	0.493	0.950458	1.02476		Superficial injury; contusion	0.997583	0.911	0.956078	1.04089
Intestinal infection	0.994765	0.797	0.95582	1.0353		Other lower respiratory disease	1.13636	0	1.08745	1.18747
Superficial injury; contusion	1.03836	0.065	0.997621	1.08077		Intestinal infection	1.02212	0.325	0.978513	1.06768
Other lower respiratory disease	1.07599	0.001	1.03239	1.12143		Disorders of teeth and jaw	1.02259	0.309	0.979532	1.06754
Other skin disorders	1.03059	0.146	0.989609	1.07326		Inflammation; infection of eye (except that caused by tuberculosis or sexually transmitteddisease)	1.04173	0.071	0.99649	1.08902
Inflammation; infection of eye (except that caused by tuberculosis or sexually transmitteddisease)	0.990396	0.645	0.950503	1.03196		Other skin disorders	0.977877	0.327	0.935078	1.02264
Open wounds of head; neck; and trunk	1.02316	0.286	0.981006	1.06712		Acute bronchitis	1.19159	0	1.13739	1.24836
Allergic reactions	1.05335	0.016	1.00986	1.09871		Nutritional deficiencies	0.971419	0.221	0.927303	1.01764
Acute bronchitis	1.16774	0	1.11766	1.22007		Open wounds of head; neck; and trunk	0.982726	0.471	0.937277	1.03038
Conditions associated with dizziness or vertigo	1.10424	0	1.05559	1.15513		Conditions associated with dizziness or vertigo	1.1118	0	1.06037	1.16572
Mycoses	0.999465	0.981	0.955901	1.04502		Allergic reactions	1.02177	0.376	0.97421	1.07166
Abdominal pain	1.01707	0.479	0.970503	1.06587		Abdominal pain	1.02066	0.432	0.969855	1.07413
Other eye disorders	0.941221	0.013	0.897076	0.987538		Other eye disorders	0.996701	0.902	0.945774	1.05037
Viral infection	0.952378	0.054	0.906226	1.00088		Mycoses	1.05282	0.052	0.999646	1.10883
Unspecific	ref.	ref.	ref.	ref.		Unspecific
						Other upper respiratory infections	0.844871	0	0.81851	0.872081
Anxiety & upper respiratory disease						Other non-traumatic joint disorders	0.966398	0.055	0.933248	1.00073
Other upper respiratory infections	0.961407	0.004	0.936149	0.987347		Spondylosis; intervertebral disc disorders; other back problems	1.00564	0.755	0.970758	1.04177
Other non-traumatic joint disorders	1.01121	0.476	0.980715	1.04265		Other ear and sense organ disorders	1.00346	0.866	0.963998	1.04454
Spondylosis; intervertebral disc disorders; other back problems	1.00464	0.759	0.975446	1.0347		Other connective tissue disease	0.967221	0.103	0.929192	1.00681
Disorders of teeth and jaw	1.01831	0.282	0.985165	1.05257		Urinary tract infections	0.965946	0.086	0.92843	1.00498
Other connective tissue disease	1.0107	0.554	0.975721	1.04694		Superficial injury; contusion	0.94314	0.007	0.904023	0.983949
Other ear and sense organ disorders	1.04091	0.025	1.00503	1.07808		Other lower respiratory disease	1.00799	0.729	0.963526	1.05451
Urinary tract infections	1.00506	0.771	0.971504	1.03977		Intestinal infection	0.996461	0.865	0.956545	1.03804
Intestinal infection	1.11542	0	1.07749	1.15469		Disorders of teeth and jaw	0.934595	0.002	0.895489	0.975409
Superficial injury; contusion	1.07389	0	1.03517	1.11407		Inflammation; infection of eye (except that caused by tuberculosis or sexually transmitteddisease)	0.988671	0.616	0.94563	1.03367
Other lower respiratory disease	1.09499	0	1.05303	1.13862		Other skin disorders	0.973749	0.243	0.93121	1.01823
Other skin disorders	0.999072	0.961	0.962286	1.03727		Acute bronchitis	0.982519	0.48	0.935571	1.03182
Inflammation; infection of eye (except that caused by tuberculosis or sexually transmitteddisease)	0.969781	0.118	0.933155	1.00784		Nutritional deficiencies	0.858895	0	0.81912	0.900601
Open wounds of head; neck; and trunk	1.01666	0.414	0.977127	1.05779		Open wounds of head; neck; and trunk	0.965421	0.148	0.920492	1.01254
Allergic reactions	1.04891	0.015	1.0095	1.08986		Conditions associated with dizziness or vertigo	1.00153	0.95	0.95472	1.05063
Acute bronchitis	1.11647	0	1.06973	1.16526		Allergic reactions	0.976403	0.315	0.931933	1.023
Conditions associated with dizziness or vertigo	1.11572	0	1.06939	1.16407		Abdominal pain	1.06946	0.007	1.01867	1.12279
Mycoses	1.00191	0.924	0.963176	1.04221		Other eye disorders	1.0058	0.832	0.953406	1.06108
Abdominal pain	1.07867	0	1.03485	1.12434		Mycoses	0.980902	0.445	0.933558	1.03065
Other eye disorders	0.978604	0.357	0.934616	1.02466
Viral infection	1.01139	0.622	0.966802	1.05804		Depression & thyroid disorders	ref.	ref.	ref.	ref.
Multimorbidity was defined as the co-existence of ≥2 chronic conditions in the same individual.
Multimorbidity patterns were identified through k-means non-hierarchical clustering at the fourth (2015) and eighth (2019) year of follow-up.
Clinical information is based on electronic health records from both primary and specialised care.

## Sheet: Table A5
Table A5. The fifteen most common drugs at the fourth level of the Anatomical Therapeutic Chemical Classification system -ATC- (number of individuals -n- and % prevalence) based on drug dispensations in 2015 and 2019 in adults 18-65 years old in the EpiChron Cohort (Aragón, Spain) who had multimorbidity at baseline (2011).
2015
Dyslipidaemia & endocrine-metabolic			Hypertension & obesity			Unspecific			Anxiety & upper respiratory disease
C10AA	HMG CoA reductase inhibitors	66888 (52.39)	A02BC	Proton pump inhibitors	18649 (36.08)	M01AE	Propionic acid derivatives	15387 (33.10)	M01AE	Propionic acid derivatives	16149 (30.37)
A02BC	Proton pump inhibitors	47446 (37.16)	M01AE	Propionic acid derivatives	14842 (28.71)	N02BE	Anilides	10399 (22.37)	N05BA	Benzodiazepine derivatives	14999 (28.21)
M01AE	Propionic acid derivatives	38106 (29.85)	N02BE	Anilides	14573 (28.19)	A02BC	Proton pump inhibitors	10395 (22.36)	A02BC	Proton pump inhibitors	11741 (22.08)
N02BE	Anilides	34618 (27.12)	N05BA	Benzodiazepine derivatives	9307 (18.01)	N05BA	Benzodiazepine derivatives	9092 (19.56)	N02BE	Anilides	11485 (21.60)
N05BA	Benzodiazepine derivatives	30030 (23.52)	C09AA	ACE inhibitors, plain	6946 (13.44)	H03AA	Thyroid hormones	6099 (13.12)	R06AX	Other antihistamines for systemic use	8195 (15.41)
N06AB	Selective serotonin reuptake inhibitors	13587 (10.64)	C09CA	Angiotensin II receptor blockers (ARBs), plain	6776 (13.11)	R06AX	Other antihistamines for systemic use	5976 (12.85)	N06AB	Selective serotonin reuptake inhibitors	6719 (12.64)
J01FA	Macrolides	13483 (10.56)	C10AA	HMG CoA reductase inhibitors	6643 (12.85)	J01CA	Penicillins with extended spectrum	5107 (10.98)	R01AD	Corticosteroids	6163 (11.59)
R06AX	Other antihistamines for systemic use	13149 (10.30)	C09DA	Angiotensin II receptor blockers (ARBs) and diuretics	5720 (11.07)	N06AB	Selective serotonin reuptake inhibitors	4977 (10.70)	J01CA	Penicillins with extended spectrum	5777 (10.86)
J01CR	Combinations of penicillins, incl. beta-lactamase inhibitors	13049 (10.22)	B01AC	Platelet aggregation inhibitors excl. Heparin	5545 (10.73)	J01FA	Macrolides	4860 (10.45)	J01FA	Macrolides	5724 (10.76)
B01AC	Platelet aggregation inhibitors excl. Heparin	12982 (10.17)	N02BB	Pyrazolones	5441 (10.53)	R01AD	Corticosteroids	4540 (9.76)	J01CR	Combinations of penicillins, incl. beta-lactamase inhibitors	5307 (9.98)
J01CA	Penicillins with extended spectrum	12964 (10.15)	J01CR	Combinations of penicillins, incl. beta-lactamase inhibitors	5416 (10.48)	J01CR	Combinations of penicillins, incl. beta-lactamase inhibitors	4500 (9.68)	N02BB	Pyrazolones	4289 (8.07)
N02BB	Pyrazolones	12860 (10.07)	J01FA	Macrolides	5348 (10.35)	N02BB	Pyrazolones	3926 (8.44)	R03AK	Adrenergics in combination with corticosteroids or other drugs, excl. Anticholinergics	3855 (7.25)
C09AA	ACE inhibitors, plain	12311 (9.64)	J01CA	Penicillins with extended spectrum	5230 (10.12)	N06AX	Other antidepressants	3493 (7.51)	N06AX	Other antidepressants	3678 (6.92)
C09CA	Angiotensin II receptor blockers (ARBs), plain	11860 (9.29)	C07AB	Beta blocking agents, selective	4780 (9.25)	M01AB	Acetic acid derivatives and related substances	2936 (6.31)	M01AB	Acetic acid derivatives and related substances	3482 (6.55)
H03AA	Thyroid hormones	11618 (9.10)	A10BA	Biguanides	4728 (9.15)	D07AC	Corticosteroids, potent (group III)	2834 (6.10)	D07AC	Corticosteroids, potent (group III)	3267 (6.14)
2019
Dyslipidaemia & endocrine-metabolic			Hypertension, obesity & diabetes			Unspecific			Depression & thyroid disorders
C10AA	HMG CoA reductase inhibitors	70953 (51.01)	A02BC	Proton pump inhibitors	18488 (38.22)	M01AE	Propionic acid derivatives	18094 (33.64)	M01AE	Propionic acid derivatives	10286 (34.26)
A02BC	Proton pump inhibitors	54571 (39.23)	N02BE	Anilides	13504 (27.92)	N05BA	Benzodiazepine derivatives	12038 (22.38)	A02BC	Proton pump inhibitors	8422 (28.05)
M01AE	Propionic acid derivatives	41327 (29.71)	M01AE	Propionic acid derivatives	13024 (26.93)	A02BC	Proton pump inhibitors	10124 (18.82)	N05BA	Benzodiazepine derivatives	7634 (25.42)
N02BE	Anilides	37135 (26.70)	N05BA	Benzodiazepine derivatives	11085 (22.92)	N02BE	Anilides	9486 (17.64)	N02BE	Anilides	6629 (22.08)
N05BA	Benzodiazepine derivatives	35559 (25.57)	C09CA	Angiotensin II receptor blockers (ARBs), plain	7511 (15.53)	R06AX	Other antihistamines for systemic use	8967 (16.67)	H03AA	Thyroid hormones	6438 (21.44)
A11CC	Vitamin D and analogues	21217 (15.25)	C10AA	HMG CoA reductase inhibitors	7489 (15.48)	R01AD	Corticosteroids	6635 (12.34)	A11CC	Vitamin D and analogues	4518 (15.05)
N02BB	Pyrazolones	17579 (12.64)	C09AA	ACE inhibitors, plain	7347 (15.19)	J01CA	Penicillins with extended spectrum	5290 (9.83)	N06AB	Selective serotonin reuptake inhibitors	4234 (14.10)
H03AA	Thyroid hormones	16707 (12.01)	C09DA	Angiotensin II receptor blockers (ARBs) and diuretics	6839 (14.14)	N06AB	Selective serotonin reuptake inhibitors	4998 (9.29)	R06AX	Other antihistamines for systemic use	3478 (11.58)
R06AX	Other antihistamines for systemic use	16166 (11.62)	A11CC	Vitamin D and analogues	6431 (13.30)	R03AK	Adrenergics in combination with corticosteroids or other drugs, excl. Anticholinergics	4412 (8.20)	N06AX	Other antidepressants	3401 (11.33)
N06AB	Selective serotonin reuptake inhibitors	15674 (11.27)	N02BB	Pyrazolones	6393 (13.22)	J01FA	Macrolides	4388 (8.16)	J01CA	Penicillins with extended spectrum	3134 (10.44)
B01AC	Platelet aggregation inhibitors excl. Heparin	15593 (11.21)	B01AC	Platelet aggregation inhibitors excl. Heparin	5893 (12.18)	N02BB	Pyrazolones	4381 (8.14)	N02BB	Pyrazolones	3013 (10.03)
C09CA	Angiotensin II receptor blockers (ARBs), plain	14648 (10.53)	C07AB	Beta blocking agents, selective	5776 (11.94)	A11CC	Vitamin D and analogues	4183 (7.78)	R01AD	Corticosteroids	2793 (9.30)
C09AA	ACE inhibitors, plain	14423 (10.37)	R06AX	Other antihistamines for systemic use	5196 (10.74)	J01CR	Combinations of penicillins, incl. beta-lactamase inhibitors	3543 (6.59)	J01FA	Macrolides	2596 (8.65)
R01AD	Corticosteroids	13533 (9.73)	C08CA	Dihydropyridine derivatives	4884 (10.10)	H02AB	Mineralocorticoids	3515 (6.53)	N03AX	Other antiepileptics	2584 (8.61)
J01CA	Penicillins with extended spectrum	13404 (9.64)	J01CA	Penicillins with extended spectrum	4616 (9.54)	J01XX	Other antibacterials	3361 (6.25)	H02AB	Mineralocorticoids	2561 (8.53)
Multimorbidity was defined as the co-existence of ≥2 chronic conditions in the same individual.
Information is given for each multimorbidity pattern in 2015 and 2019.
Multimorbidity patterns were identified through k-means non-hierarchical clustering.
Clinical information is based on electronic health records from both primary and specialised care.
